# Supplementary material for: The Association between General Anesthesia and New Postoperative Uses of Sedative–Hypnotics: A Nationwide Matched Cohort Study
Source: J Clin Med. 2022 Jun 11;11(12):3360. doi: 10.3390/jcm11123360 (PMC9224548; doi:10.3390/jcm11123360)
Supplement: Supplementary file 1 [file jcm-11-03360-s001.zip]

Archive with 1 entries (1 files):
- Supplementary table.pdf
